# Supplementary material for: Exploratory Analysis of Inflammatory Biomarkers and Their Association with Psychological Burden in Mexican Informal Caregivers: A Cross-Sectional Study in the Emergency Department
Source: Int J Mol Sci. 2026 Apr 7;27(7):3316. doi: 10.3390/ijms27073316 (PMC13073660; doi:10.3390/ijms27073316)
Supplement: Supplementary file 1 [file ijms-27-03316-s001.zip]

Archive with 1 entries (1 files):
- ijms-4163258-supplementary.xlsx
