# Supplementary material for: Exploratory Analysis of Inflammatory Biomarkers and Their Association with Psychological Burden in Mexican Informal Caregivers: A Cross-Sectional Study in the Emergency Department
Source: Int J Mol Sci. 2026 Apr 7;27(7):3316. doi: 10.3390/ijms27073316 (PMC13073660; doi:10.3390/ijms27073316)
Supplement: Supplementary file 1 [file ijms-27-03316-s001.zip › ijms-4163258-supplementary.xlsx]

## Sheet: Caregiver data
edad_cuidador	sexo_cuidador	en_activo	pensionado	desempleado	hogar	estudiante	analfabeta	leer_escribir	primaria	secundaria	bachillerato	tecnico	licenciatura	posgrado	conyuge	hijo_a	hermano_a	otro_familiar	vecino	amigo	soltero	casado	divorciado	union_libre	viudo	comorbilidad_cuidador	enf_isq_corazon_cuidador	HAS_cuidador	DM_cuidador	depresion_cuidador	obesidad_cuidador	dislipidemia_cuidador	edad_receptor	sexo_receptor	comorbilidad_receptor	HAS_receptor	demencia_receptor	depresion_receptor	sind_prostatico_receptor	dm_receptor	dislipidemia_receptor	enf_isq_corazon_receptor	epoc_receptor	acv_receptor	erc_receptor	parkinson_receptor	cancer_receptor	psiquiatrico_receptor	otro_receptor
62	2	0	0	0	1	0	0	0	1	0	0	0	0	0	0	1	0	0	0	0	0	0	0	0	1	1	0	0	0	0	0	1	90	2	1	0	1	0	0	0	0	0	0	1	0	1	0	0	0
46	1	1	0	0	0	0	0	0	0	0	0	0	1	0	0	1	0	0	0	0	0	1	0	0	0	1	0	1	0	0	0	0	76	2	1	1	0	1	0	1	0	0	0	1	0	0	0	0	0
57	1	0	0	0	1	0	0	0	0	0	1	0	0	0	1	0	0	0	0	0	0	1	0	0	0	1	0	0	1	0	1	0	66	1	1	0	1	0	0	0	0	0	0	0	0	0	0	0	0
56	1	1	0	0	0	0	0	0	0	0	0	0	1	0	0	1	0	0	0	0	0	1	0	0	0	0	0	0	0	0	0	0	81	2	1	1	0	0	0	1	0	0	0	0	0	0	0	0	0
34	1	1	0	0	0	0	0	0	0	0	1	0	0	0	0	0	0	1	0	0	1	0	0	0	0	0	0	0	0	0	0	0	98	1	1	1	0	0	0	0	0	0	0	0	0	0	0	0	0
60	2	0	0	0	1	0	0	0	1	0	0	0	0	0	0	1	0	0	0	0	0	0	0	0	1	1	0	0	0	0	1	1	97	2	1	1	1	0	0	0	0	0	0	1	0	0	0	0	0
60	2	0	0	0	1	0	0	0	0	0	0	1	0	0	0	1	0	0	0	0	0	1	0	0	0	1	0	0	0	0	1	0	96	2	1	0	1	0	0	0	0	1	0	0	0	0	0	0	0
62	2	1	0	0	0	0	0	0	1	0	0	0	0	0	0	1	0	0	0	0	1	0	0	0	0	1	0	1	0	0	0	0	85	1	1	0	0	0	0	0	0	1	0	0	0	0	0	0	0
64	2	1	0	0	0	0	0	0	0	0	0	0	1	0	1	0	0	0	0	0	0	1	0	0	0	1	0	1	0	0	0	0	67	1	1	1	0	0	0	0	0	0	0	0	1	0	0	0	0
25	1	0	0	1	0	0	0	0	0	0	0	0	1	0	0	0	0	1	0	0	1	0	0	0	0	0	0	0	0	0	0	0	85	2	1	1	0	0	0	1	0	0	0	0	0	0	0	0	0
68	1	0	1	0	0	0	0	0	0	0	0	1	0	0	0	1	0	0	0	0	0	0	1	0	0	1	0	1	0	0	0	1	87	2	1	1	1	0	0	0	1	0	0	1	0	0	0	0	0
36	2	1	0	0	0	0	0	0	0	0	0	0	1	0	0	1	0	0	0	0	0	0	0	1	0	1	0	1	1	0	0	1	87	2	1	1	1	0	0	1	0	0	0	1	0	0	0	0	0
42	2	0	0	0	1	0	0	0	0	0	0	1	0	0	0	1	0	0	0	0	0	1	0	0	0	0	0	0	0	0	0	0	75	2	1	1	0	0	0	1	0	0	0	0	0	0	0	0	0
23	2	0	0	1	0	0	0	0	0	0	1	0	0	0	0	1	0	0	0	0	1	0	0	0	0	0	0	0	0	0	0	0	65	1	1	1	0	0	0	1	0	0	0	1	0	0	0	0	0
47	2	0	0	0	1	0	0	0	1	0	0	0	0	0	0	1	0	0	0	0	0	1	0	0	0	0	0	0	0	0	0	0	78	2	1	1	0	0	0	1	0	1	0	1	0	0	0	0	0
39	2	0	0	0	1	0	0	0	0	0	1	0	0	0	0	0	0	1	0	0	1	0	0	0	0	0	0	0	0	0	0	0	92	2	1	1	0	0	0	0	0	0	0	0	0	0	0	0	0
39	2	1	0	0	0	0	0	0	0	1	0	0	0	0	0	1	0	0	0	0	0	1	0	0	0	0	0	0	0	0	0	0	68	1	1	1	0	0	0	1	0	0	0	0	0	0	0	0	0
52	1	1	0	0	0	0	0	0	0	1	0	0	0	0	0	1	0	0	0	0	1	0	0	0	0	1	0	1	1	0	0	0	82	1	1	1	0	0	0	1	0	1	0	0	0	0	0	0	0
55	2	0	0	0	1	0	0	0	0	0	1	0	0	0	0	1	0	0	0	0	0	0	0	1	0	1	0	0	1	0	0	0	78	2	1	1	0	0	0	1	0	0	0	0	1	0	0	0	0
48	1	1	0	0	0	0	0	0	0	0	0	0	1	0	0	1	0	0	0	0	1	0	0	0	0	1	0	0	1	0	0	0	77	2	1	1	1	1	0	1	0	0	0	0	1	1	0	0	0
62	1	0	1	0	0	0	0	0	0	0	0	0	1	0	0	0	0	1	0	0	0	0	1	0	0	0	0	0	0	0	0	0	88	2	0	1	0	0	0	0	0	0	0	0	0	0	0	0	0
45	2	0	0	0	1	0	0	0	0	0	0	1	0	0	0	1	0	0	0	0	0	1	0	0	0	1	0	1	0	1	1	0	79	2	1	1	0	0	0	0	0	0	0	0	1	0	0	0	0
60	2	0	1	0	0	0	0	0	0	1	0	0	0	0	0	1	0	0	0	0	0	1	0	0	0	1	0	1	0	0	1	0	96	1	1	1	0	0	0	0	0	0	0	0	0	0	0	0	0
73	1	0	1	0	0	0	0	0	0	1	0	0	0	0	1	0	0	0	0	0	0	1	0	0	0	1	0	1	1	0	0	0	69	2	1	1	0	0	0	1	0	0	0	0	0	0	0	0	0
72	2	1	0	0	0	0	0	0	0	0	0	1	0	0	1	0	0	0	0	0	0	1	0	0	0	1	0	0	0	1	0	0	77	1	1	1	1	0	0	1	0	0	0	0	1	0	0	0	0
75	2	0	0	0	1	0	0	0	0	1	0	0	0	0	1	0	0	0	0	0	0	1	0	0	0	1	0	0	0	1	0	0	79	1	1	1	0	0	0	0	0	0	0	1	1	0	0	0	0
62	2	1	0	0	0	0	0	0	0	0	1	0	0	0	0	1	0	0	0	0	0	1	0	0	0	1	0	0	0	0	1	1	81	2	1	1	0	0	0	0	0	0	0	0	1	0	0	0	0
50	2	1	0	0	0	0	0	0	0	0	0	0	1	0	0	1	0	0	0	0	1	0	0	0	0	1	1	0	0	0	0	0	79	1	1	1	0	0	1	0	0	0	0	1	0	0	0	0	0
70	2	0	0	0	1	0	0	0	1	0	0	0	0	0	1	0	0	0	0	0	0	1	0	0	0	1	0	1	1	0	0	0	84	1	1	1	0	0	0	1	0	1	0	0	0	1	0	0	0
45	2	1	0	0	0	0	0	0	0	1	0	0	0	0	0	1	0	0	0	0	0	0	1	0	0	1	0	0	0	0	1	0	74	2	1	1	0	0	0	1	0	0	0	0	1	0	0	0	0
48	2	0	0	0	1	0	0	0	0	1	0	0	0	0	0	1	0	0	0	0	0	0	1	0	0	1	0	1	0	0	0	0	88	2	1	1	0	0	0	1	0	0	1	0	0	0	0	0	0
41	2	1	0	0	0	0	0	0	0	0	0	0	1	0	0	1	0	0	0	0	1	0	0	0	0	0	0	0	0	0	0	0	67	2	1	1	0	0	0	0	0	0	0	0	1	0	0	0	0
45	2	1	0	0	0	0	0	0	1	0	0	0	0	0	0	1	0	0	0	0	0	0	0	0	1	1	0	1	1	0	0	1	79	1	1	1	0	0	0	0	0	0	0	0	1	0	0	0	0
48	1	1	0	0	0	0	0	0	0	0	0	0	1	0	0	1	0	0	0	0	1	0	0	0	0	1	0	0	0	0	1	0	85	1	1	0	1	0	0	0	0	0	0	0	0	1	0	0	0
43	2	0	0	1	0	0	0	0	0	0	1	0	0	0	0	1	0	0	0	0	0	0	0	1	0	1	0	1	0	0	1	0	66	2	1	1	0	0	0	1	0	0	1	0	0	0	0	0	0
53	2	0	0	0	1	0	0	0	0	0	1	0	0	0	0	0	0	1	0	0	0	1	0	0	0	0	0	0	0	0	0	0	84	1	1	1	0	0	0	0	0	0	1	1	0	0	0	0	0
64	2	0	0	0	1	0	0	0	0	0	0	1	0	0	1	0	0	0	0	0	0	1	0	0	0	1	0	1	0	0	1	0	72	1	1	1	0	0	0	1	0	0	1	1	0	0	0	0	0
45	2	0	0	1	0	0	0	0	0	0	1	0	0	0	0	1	0	0	0	0	0	0	1	0	0	1	0	1	0	0	0	0	67	1	1	1	0	0	0	1	0	0	0	0	1	0	0	0	0
69	1	0	1	0	0	0	0	0	0	0	0	1	0	0	0	0	1	0	0	0	0	1	0	0	0	1	0	0	1	0	1	1	71	1	1	0	1	0	0	0	0	0	0	1	0	0	0	0	0
49	2	1	0	0	0	0	0	0	0	0	1	0	0	0	0	1	0	0	0	0	0	0	0	1	0	1	0	0	0	0	1	0	79	1	1	1	0	0	0	1	0	0	0	0	0	1	0	0	0
50	2	1	0	0	0	0	0	0	0	0	0	0	1	0	0	1	0	0	0	0	0	1	0	0	0	0	0	0	0	0	0	0	86	2	1	1	0	0	0	1	0	0	0	0	0	0	0	0	0
47	2	1	0	0	0	0	0	0	0	1	0	0	0	0	0	1	0	0	0	0	1	0	0	0	0	0	0	0	0	0	0	0	75	2	1	1	0	0	0	1	1	0	1	0	1	0	0	0	0
27	2	0	0	0	0	1	0	0	0	0	0	0	1	0	0	1	0	0	0	0	1	0	0	0	0	0	0	0	0	0	0	0	65	2	1	1	0	0	0	0	0	0	0	0	0	0	0	0	0
57	2	1	0	0	0	0	0	0	0	0	0	0	1	0	0	1	0	0	0	0	0	1	0	0	0	1	0	0	0	0	0	1	83	1	1	1	0	0	0	0	0	0	0	1	0	0	0	0	0
37	2	1	0	0	0	0	0	0	0	0	1	0	0	0	0	1	0	0	0	0	0	1	0	0	0	0	0	0	0	0	0	0	67	1	1	1	0	0	0	1	0	0	0	0	1	0	0	0	0
47	2	0	0	1	0	0	0	0	0	1	0	0	0	0	0	1	0	0	0	0	0	0	1	0	0	1	0	0	0	0	1	0	91	1	1	0	1	0	0	0	0	0	1	0	0	0	0	0	0
52	2	1	0	0	0	0	0	0	0	0	1	0	0	0	0	1	0	0	0	0	0	0	1	0	0	1	0	0	0	0	1	1	82	1	1	1	1	0	0	1	0	0	0	0	0	0	0	0	0
51	2	0	0	0	1	0	0	0	1	0	0	0	0	0	0	1	0	0	0	0	0	1	0	0	0	0	1	0	0	0	0	0	81	2	1	1	1	0	0	1	0	0	0	0	0	0	0	0	0
57	2	1	0	0	0	0	0	0	0	1	0	0	0	0	0	1	0	0	0	0	0	1	0	0	0	1	0	1	0	0	1	0	85	2	1	1	0	0	0	1	0	0	0	0	1	0	0	0	0
67	2	0	1	0	0	0	0	0	0	1	0	0	0	0	0	1	0	0	0	0	0	0	1	0	0	1	0	0	1	0	0	0	93	2	1	0	0	0	0	1	0	0	0	0	0	0	0	0	0
43	2	0	0	0	1	0	0	0	0	0	1	0	0	0	0	1	0	0	0	0	0	1	0	0	0	1	0	1	0	0	0	0	71	1	1	1	1	0	0	1	0	0	0	1	0	0	0	0	0
67	2	1	0	0	0	0	0	0	0	0	0	0	1	0	0	0	0	1	0	0	0	1	0	0	0	0	0	0	0	0	0	0	92	2	1	1	1	0	0	0	0	0	0	0	0	1	0	1	1
34	1	0	0	0	1	0	0	0	0	0	0	0	1	0	0	1	0	0	0	0	1	0	0	0	0	1	0	0	0	1	0	0	77	2	1	1	0	0	0	0	0	0	0	1	0	0	0	0	0
52	1	1	0	0	0	0	0	0	0	0	0	0	1	0	0	1	0	0	0	0	0	1	0	0	0	1	0	1	0	0	0	0	91	2	1	0	0	0	0	0	0	0	1	0	0	0	0	0	0
62	1	0	0	1	0	0	0	0	0	1	0	0	0	0	0	0	1	0	0	0	1	0	0	0	0	1	0	1	0	0	0	0	67	2	1	0	0	0	0	0	0	0	1	0	0	0	0	0	0
56	2	0	0	0	1	0	0	0	0	1	0	0	0	0	0	1	0	0	0	0	0	1	0	0	0	0	0	0	0	0	0	0	92	1	1	1	0	0	0	1	0	0	0	0	0	0	0	0	0
56	1	1	0	0	0	0	0	0	0	0	0	1	0	0	0	1	0	0	0	0	1	0	0	0	0	0	0	0	0	0	0	0	80	2	1	1	0	0	0	1	0	0	0	0	1	0	0	0	0
33	2	0	0	0	1	0	0	0	0	1	0	0	0	0	0	1	0	0	0	0	0	0	0	1	0	0	0	0	0	0	0	0	73	2	1	1	0	0	0	1	0	0	0	0	1	0	0	0	0
31	2	1	0	0	0	0	0	0	0	0	0	0	1	0	0	1	0	0	0	0	0	0	0	1	0	0	0	0	0	0	0	0	67	2	1	0	0	0	0	0	0	0	0	0	0	0	1	0	0
59	1	1	0	0	0	0	0	0	1	0	0	0	0	0	0	1	0	0	0	0	0	1	0	0	0	0	0	0	0	0	0	0	82	2	1	0	0	0	0	1	0	0	0	0	1	1	0	0	0
43	2	0	0	0	1	0	0	0	0	1	0	0	0	0	0	1	0	0	0	0	0	1	0	0	0	1	0	0	0	0	0	1	77	1	1	1	0	0	0	1	0	1	0	0	0	0	0	0	0
61	2	0	1	0	0	0	0	0	0	0	0	0	1	0	0	1	0	0	0	0	0	0	0	1	0	1	0	0	0	0	1	1	84	1	1	1	0	0	0	1	0	0	0	0	1	0	0	0	0
48	2	1	0	0	0	0	0	0	0	0	1	0	0	0	0	1	0	0	0	0	0	1	0	0	0	1	0	0	0	1	0	0	74	2	1	1	1	0	0	0	0	0	0	1	0	0	0	0	0
43	2	1	0	0	0	0	0	0	0	0	0	0	1	0	0	0	0	1	0	0	1	0	0	0	0	1	0	1	1	0	0	0	68	2	1	1	1	0	0	0	0	1	0	1	0	0	0	0	0
74	1	0	1	0	0	0	0	0	0	0	1	0	0	0	1	0	0	0	0	0	0	1	0	0	0	1	0	1	1	0	1	1	75	2	1	1	0	0	1	1	0	0	1	0	1	0	0	0	0
63	2	0	1	0	0	0	0	0	0	1	0	0	0	0	1	0	0	0	0	0	0	0	0	1	0	1	0	1	0	0	0	0	66	1	1	0	0	1	0	0	0	0	0	0	0	1	0	0	0
53	2	0	0	0	1	0	0	0	0	1	0	0	0	0	0	1	0	0	0	0	1	0	0	0	0	1	0	0	0	0	1	0	73	2	1	0	1	0	0	0	0	0	1	1	0	0	0	0	0
64	2	0	0	0	1	0	0	0	1	0	0	0	0	0	0	1	0	0	0	0	0	1	0	0	0	0	0	0	0	0	0	0	84	2	1	0	0	0	0	0	0	0	1	0	0	1	0	0	0
71	1	0	1	0	0	0	0	0	1	0	0	0	0	0	1	0	0	0	0	0	0	1	0	0	0	1	0	0	1	0	0	0	63	2	1	1	0	0	0	1	0	0	0	0	1	0	0	0	0
52	2	0	0	0	1	0	0	0	1	0	0	0	0	0	0	1	0	0	0	0	0	1	0	0	0	0	0	0	0	0	0	0	72	2	1	1	0	0	0	1	0	0	0	0	1	0	0	0	0
27	2	1	0	0	0	0	0	0	0	0	0	0	1	0	0	1	0	0	0	0	0	1	0	0	0	0	0	0	0	0	0	0	65	2	1	1	0	0	0	1	0	0	0	0	1	0	0	0	0
44	2	1	0	0	0	0	0	0	0	1	0	0	0	0	0	1	0	0	0	0	0	0	0	1	0	1	0	1	0	1	0	0	83	2	1	0	1	0	0	0	0	0	0	0	0	1	0	0	0
48	2	1	0	0	0	0	0	0	0	0	0	1	0	0	0	1	0	0	0	0	0	1	0	0	0	1	0	1	0	0	0	0	90	2	1	1	1	0	0	1	0	0	1	0	0	0	0	0	0
59	1	1	0	0	0	0	0	0	1	0	0	0	0	0	0	1	0	0	0	0	0	1	0	0	0	1	0	1	0	0	0	0	98	1	1	0	0	0	0	0	0	0	1	0	0	0	0	0	0
35	2	1	0	0	0	0	0	0	0	0	0	1	0	0	0	1	0	0	0	0	1	0	0	0	0	0	0	0	0	0	0	0	67	1	1	0	0	0	0	0	0	0	0	0	0	0	0	0	1
42	1	1	0	0	0	0	0	0	1	0	0	0	0	0	0	1	0	0	0	0	1	0	0	0	0	0	0	0	0	0	0	0	89	1	1	0	0	0	0	1	0	0	0	0	0	0	0	0	0
52	1	1	0	0	0	0	0	0	0	0	0	0	0	1	0	1	0	0	0	0	1	0	0	0	0	0	0	0	0	0	0	0	89	2	1	1	1	0	0	0	0	0	0	0	0	0	0	0	0
25	1	0	0	0	0	1	0	0	0	0	0	0	1	0	1	0	0	0	0	0	1	0	0	0	0	0	0	0	0	0	0	0	75	2	1	1	1	1	0	1	0	0	0	0	0	0	0	0	0
[truncated: 38 more columns]
